# Supplementary material for: Raising Awareness of Intraoperative Diagnostic Challenges to Prevent Misdiagnosis and Overtreatment: Laparoscopic Management of Rare Cotyledonoid Dissecting Leiomyoma Mimicking Ovarian Tumour
Source: Healthcare (Basel). 2025 Jun 6;13(12):1367. doi: 10.3390/healthcare13121367 (PMC12192563; doi:10.3390/healthcare13121367)
Supplement: Supplementary file 1 [file healthcare-13-01367-s001.zip]

Archive with 1 entries (1 files):
- healthcare-3627746-supplementary.mp4
